# Supplementary material for: Sphingolipid metabolism-related genes B4GALNT1 and CERS4 as prognostic biomarkers in lung adenocarcinoma
Source: PLoS One. 2026 Feb 10;21(2):e0340437. doi: 10.1371/journal.pone.0340437 (PMC12890170; doi:10.1371/journal.pone.0340437)
Supplement: S3 Table — (XLSX) [file pone.0340437.s007.xlsx]

## Sheet: S3 Table.
S3 Table. GO biological process enrichment analysis results.
	ONTOLOGY	ID	Description	GeneRatio	BgRatio	RichFactor	FoldEnrichment	zScore	pvalue	p.adjust	qvalue	geneID	Count
GO:0006665	BP	GO:0006665	sphingolipid metabolic process	17/26	167/18888	0.101796	73.9512	35.1561	1.5615e-29	9.27529e-27	6.19668e-27	3938/10715/2583/9514/7368/8877/27293/253782/53947/91012/81849/79603/2581/10558/9517/427/6439	17
GO:0006643	BP	GO:0006643	membrane lipid metabolic process	17/26	217/18888	0.078341	56.9117	30.7555	1.59915e-27	4.74946e-25	3.17304e-25	3938/10715/2583/9514/7368/8877/27293/253782/53947/91012/81849/79603/2581/10558/9517/427/6439	17
GO:0006672	BP	GO:0006672	ceramide metabolic process	14/26	111/18888	0.126126	91.6258	35.5529	2.28244e-25	4.51923e-23	3.01922e-23	3938/10715/2583/9514/7368/8877/253782/91012/81849/79603/2581/10558/9517/427	14
GO:0046513	BP	GO:0046513	ceramide biosynthetic process	12/26	68/18888	0.176471	128.199	39.0124	1.57787e-23	2.34314e-21	1.56542e-21	10715/2583/9514/7368/8877/253782/91012/81849/79603/10558/9517/427	12
GO:0030148	BP	GO:0030148	sphingolipid biosynthetic process	13/26	106/18888	0.122642	89.0943	33.7679	2.50371e-23	2.9744e-21	1.98715e-21	10715/2583/9514/7368/8877/253782/53947/91012/81849/79603/10558/9517/427	13
GO:0046467	BP	GO:0046467	membrane lipid biosynthetic process	13/26	146/18888	0.0890411	64.6849	28.68	1.94543e-21	1.92598e-19	1.28671e-19	10715/2583/9514/7368/8877/253782/53947/91012/81849/79603/10558/9517/427	13
GO:0006687	BP	GO:0006687	glycosphingolipid metabolic process	7/26	68/18888	0.102941	74.7828	22.6295	3.55523e-12	3.01687e-10	2.01552e-10	3938/2583/9514/7368/53947/81849/2581	7
GO:0006664	BP	GO:0006664	glycolipid metabolic process	7/26	113/18888	0.0619469	45.002	17.4179	1.36113e-10	9.56267e-09	6.38867e-09	3938/2583/9514/7368/53947/81849/2581	7
GO:1903509	BP	GO:1903509	liposaccharide metabolic process	7/26	114/18888	0.0614035	44.6073	17.3383	1.44889e-10	9.56267e-09	6.38867e-09	3938/2583/9514/7368/53947/81849/2581	7
GO:0006688	BP	GO:0006688	glycosphingolipid biosynthetic process	5/26	38/18888	0.131579	95.587	21.6692	1.59932e-09	9.49999e-08	6.34679e-08	2583/9514/7368/53947/81849	5
GO:0030149	BP	GO:0030149	sphingolipid catabolic process	5/26	39/18888	0.128205	93.1361	21.3842	1.83282e-09	9.89722e-08	6.61218e-08	3938/8877/27293/2581/427	5
GO:0046512	BP	GO:0046512	sphingosine biosynthetic process	4/26	14/18888	0.285714	207.56	28.7047	2.7966e-09	1.27783e-07	8.537e-08	8877/10558/9517/427	4
GO:0046520	BP	GO:0046520	sphingoid biosynthetic process	4/26	14/18888	0.285714	207.56	28.7047	2.7966e-09	1.27783e-07	8.537e-08	8877/10558/9517/427	4
GO:0046466	BP	GO:0046466	membrane lipid catabolic process	5/26	45/18888	0.111111	80.7179	19.8775	3.86766e-09	1.64099e-07	1.09632e-07	3938/8877/27293/2581/427	5
GO:0006670	BP	GO:0006670	sphingosine metabolic process	4/26	20/18888	0.2	145.292	23.9701	1.34605e-08	5.33035e-07	3.56113e-07	8877/10558/9517/427	4
GO:0006677	BP	GO:0006677	glycosylceramide metabolic process	4/26	21/18888	0.190476	138.374	23.3849	1.66122e-08	6.16727e-07	4.12025e-07	3938/9514/7368/2581	4
GO:0034312	BP	GO:0034312	diol biosynthetic process	4/26	22/18888	0.181818	132.084	22.8399	2.02848e-08	6.69399e-07	4.47215e-07	8877/10558/9517/427	4
GO:0046519	BP	GO:0046519	sphingoid metabolic process	4/26	22/18888	0.181818	132.084	22.8399	2.02848e-08	6.69399e-07	4.47215e-07	8877/10558/9517/427	4
GO:0009247	BP	GO:0009247	glycolipid biosynthetic process	5/26	78/18888	0.0641026	46.568	14.9723	6.48143e-08	2.0263e-06	1.35374e-06	2583/9514/7368/53947/81849	5
GO:0016239	BP	GO:0016239	positive regulation of macroautophagy	5/26	79/18888	0.0632911	45.9786	14.8734	6.91294e-08	2.05314e-06	1.37167e-06	10715/664/8678/10558/9517	5
GO:0034311	BP	GO:0034311	diol metabolic process	4/26	31/18888	0.129032	93.737	19.1854	8.65246e-08	2.44741e-06	1.63508e-06	8877/10558/9517/427	4
GO:0070085	BP	GO:0070085	glycosylation	6/26	241/18888	0.0248963	18.0862	9.91113	7.53805e-07	2.03527e-05	1.35973e-05	2583/9514/55757/53947/81849/56886	6
GO:0003376	BP	GO:0003376	sphingosine-1-phosphate receptor signaling pathway	3/26	15/18888	0.2	145.292	20.756	1.04204e-06	2.69119e-05	1.79794e-05	8877/8698/1901	3
GO:0046173	BP	GO:0046173	polyol biosynthetic process	4/26	60/18888	0.0666667	48.4308	13.6618	1.30515e-06	3.23025e-05	2.15808e-05	8877/10558/9517/427	4
GO:0010508	BP	GO:0010508	positive regulation of autophagy	5/26	152/18888	0.0328947	23.8968	10.5228	1.81335e-06	4.25781e-05	2.84458e-05	10715/664/8678/10558/9517	5
GO:0090520	BP	GO:0090520	sphingolipid mediated signaling pathway	3/26	18/18888	0.166667	121.077	18.9227	1.86369e-06	4.25781e-05	2.84458e-05	8877/8698/1901	3
GO:0006684	BP	GO:0006684	sphingomyelin metabolic process	3/26	19/18888	0.157895	114.704	18.41	2.21111e-06	4.86444e-05	3.24986e-05	27293/10558/9517	3
GO:0016241	BP	GO:0016241	regulation of macroautophagy	5/26	173/18888	0.0289017	20.996	9.80947	3.4241e-06	7.26399e-05	4.85296e-05	10715/664/8678/10558/9517	5
GO:0046514	BP	GO:0046514	ceramide catabolic process	3/26	25/18888	0.12	87.1754	16.0074	5.21956e-06	0.000106911	7.14256e-05	3938/2581/427	3
GO:0007202	BP	GO:0007202	activation of phospholipase C activity	3/26	26/18888	0.115385	83.8225	15.6897	5.89499e-06	0.000116721	7.79793e-05	9170/8698/1902	3
GO:0006486	BP	GO:0006486	protein glycosylation	5/26	225/18888	0.0222222	16.1436	8.48406	1.23058e-05	0.000228426	0.000152608	9514/55757/53947/81849/56886	5
GO:0043413	BP	GO:0043413	macromolecule glycosylation	5/26	225/18888	0.0222222	16.1436	8.48406	1.23058e-05	0.000228426	0.000152608	9514/55757/53947/81849/56886	5
GO:0019751	BP	GO:0019751	polyol metabolic process	4/26	107/18888	0.0373832	27.1574	10.074	1.32199e-05	0.000232251	0.000155163	8877/10558/9517/427	4
GO:0010863	BP	GO:0010863	positive regulation of phospholipase C activity	3/26	34/18888	0.0882353	64.0995	13.6722	1.34688e-05	0.000232251	0.000155163	9170/8698/1902	3
GO:0044242	BP	GO:0044242	cellular lipid catabolic process	5/26	230/18888	0.0217391	15.7926	8.38014	1.36848e-05	0.000232251	0.000155163	3938/8877/27293/2581/427	5
GO:1900274	BP	GO:1900274	regulation of phospholipase C activity	3/26	36/18888	0.0833333	60.5385	13.2753	1.60413e-05	0.000264682	0.00017683	9170/8698/1902	3
GO:0010518	BP	GO:0010518	positive regulation of phospholipase activity	3/26	43/18888	0.0697674	50.6834	12.1094	2.75497e-05	0.000442284	0.000295483	9170/8698/1902	3
GO:0046165	BP	GO:0046165	alcohol biosynthetic process	4/26	142/18888	0.028169	20.4637	8.6435	4.02517e-05	0.000629197	0.000420357	8877/10558/9517/427	4
GO:0010517	BP	GO:0010517	regulation of phospholipase activity	3/26	52/18888	0.0576923	41.9112	10.9679	4.89316e-05	0.000745267	0.000497901	9170/8698/1902	3
GO:0060193	BP	GO:0060193	positive regulation of lipase activity	3/26	53/18888	0.0566038	41.1205	10.8591	5.18202e-05	0.00076953	0.000514111	9170/8698/1902	3
GO:0042552	BP	GO:0042552	myelination	4/26	154/18888	0.025974	18.8691	8.26652	5.52464e-05	0.000800399	0.000534734	9514/7368/1902/2581	4
GO:0007272	BP	GO:0007272	ensheathment of neurons	4/26	156/18888	0.025641	18.6272	8.20783	5.80937e-05	0.000802504	0.00053614	9514/7368/1902/2581	4
GO:0008366	BP	GO:0008366	axon ensheathment	4/26	156/18888	0.025641	18.6272	8.20783	5.80937e-05	0.000802504	0.00053614	9514/7368/1902/2581	4
GO:0007189	BP	GO:0007189	adenylate cyclase-activating G protein-coupled receptor signaling pathway	4/26	158/18888	0.0253165	18.3914	8.15022	6.10469e-05	0.000824133	0.00055059	9170/8698/1902/1901	4
GO:0009101	BP	GO:0009101	glycoprotein biosynthetic process	5/26	324/18888	0.0154321	11.2108	6.88291	7.04417e-05	0.00092983	0.000621205	9514/55757/53947/81849/56886	5
GO:0016042	BP	GO:0016042	lipid catabolic process	5/26	340/18888	0.0147059	10.6833	6.68939	8.84414e-05	0.00114205	0.000762984	3938/8877/27293/2581/427	5
GO:0016236	BP	GO:0016236	macroautophagy	5/26	343/18888	0.0145773	10.5898	6.65454	9.21784e-05	0.00116498	0.000778304	10715/664/8678/10558/9517	5
GO:0006686	BP	GO:0006686	sphingomyelin biosynthetic process	2/26	11/18888	0.181818	132.084	16.1456	9.94524e-05	0.00120561	0.000805447	10558/9517	2
GO:0046477	BP	GO:0046477	glycosylceramide catabolic process	2/26	11/18888	0.181818	132.084	16.1456	9.94524e-05	0.00120561	0.000805447	3938/2581	2
GO:0070301	BP	GO:0070301	cellular response to hydrogen peroxide	3/26	67/18888	0.0447761	32.5281	9.59817	0.000104624	0.00124293	0.000830385	8877/664/8678	3
GO:0010506	BP	GO:0010506	regulation of autophagy	5/26	357/18888	0.0140056	10.1745	6.49745	0.000111257	0.00129582	0.000865718	10715/664/8678/10558/9517	5
GO:0060191	BP	GO:0060191	regulation of lipase activity	3/26	69/18888	0.0434783	31.5853	9.44959	0.000114219	0.00130474	0.000871674	9170/8698/1902	3
GO:0006487	BP	GO:0006487	protein N-linked glycosylation	3/26	72/18888	0.0416667	30.2692	9.23822	0.00012966	0.00145317	0.000970842	9514/55757/56886	3
GO:0009100	BP	GO:0009100	glycoprotein metabolic process	5/26	386/18888	0.0129534	9.41012	6.19813	0.000160359	0.00176395	0.00117847	9514/55757/53947/81849/56886	5
GO:1903599	BP	GO:1903599	positive regulation of autophagy of mitochondrion	2/26	16/18888	0.125	90.8077	13.3426	0.00021607	0.00233356	0.00155901	10715/664	2
GO:0001574	BP	GO:0001574	ganglioside biosynthetic process	2/26	17/18888	0.117647	85.4661	12.9355	0.000244672	0.00259527	0.00173386	2583/81849	2
GO:0031331	BP	GO:0031331	positive regulation of cellular catabolic process	5/26	432/18888	0.0115741	8.40812	5.78303	0.000270477	0.00281865	0.0018831	10715/664/8678/10558/9517	5
GO:0007188	BP	GO:0007188	adenylate cyclase-modulating G protein-coupled receptor signaling pathway	4/26	249/18888	0.0160643	11.6701	6.29259	0.000350795	0.00349316	0.00233373	9170/8698/1902/1901	4
GO:1901617	BP	GO:1901617	organic hydroxy compound biosynthetic process	4/26	249/18888	0.0160643	11.6701	6.29259	0.000350795	0.00349316	0.00233373	8877/10558/9517/427	4
GO:0042542	BP	GO:0042542	response to hydrogen peroxide	3/26	101/18888	0.029703	21.5781	7.69858	0.000352845	0.00349316	0.00233373	8877/664/8678	3
GO:0000422	BP	GO:0000422	autophagy of mitochondrion	3/26	102/18888	0.0294118	21.3665	7.65727	0.000363205	0.00353679	0.00236287	10715/664/8678	3
GO:0048709	BP	GO:0048709	oligodendrocyte differentiation	3/26	106/18888	0.0283019	20.5602	7.49774	0.000406607	0.00389556	0.00260256	1902/91012/664	3
GO:0046479	BP	GO:0046479	glycosphingolipid catabolic process	2/26	23/18888	0.0869565	63.1706	11.0763	0.000452856	0.00426979	0.00285258	3938/2581	2
GO:0018279	BP	GO:0018279	protein N-linked glycosylation via asparagine	2/26	24/18888	0.0833333	60.5385	10.8358	0.000493607	0.00458129	0.00306069	55757/56886	2
GO:0019377	BP	GO:0019377	glycolipid catabolic process	2/26	26/18888	0.0769231	55.8817	10.3967	0.000580257	0.00530266	0.00354262	3938/2581	2
GO:0001573	BP	GO:0001573	ganglioside metabolic process	2/26	28/18888	0.0714286	51.8901	10.005	0.000673743	0.00606368	0.00405105	2583/81849	2
GO:0034614	BP	GO:0034614	cellular response to reactive oxygen species	3/26	151/18888	0.0198675	14.433	6.15299	0.00113785	0.0100878	0.00673952	8877/664/8678	3
GO:0009225	BP	GO:0009225	nucleotide-sugar metabolic process	2/26	37/18888	0.0540541	39.2682	8.65059	0.00117807	0.0102908	0.0068751	55757/56886	2
GO:0035025	BP	GO:0035025	positive regulation of Rho protein signal transduction	2/26	39/18888	0.0512821	37.2544	8.41441	0.00130852	0.0112646	0.00752573	9170/1902	2
GO:1903146	BP	GO:1903146	regulation of autophagy of mitochondrion	2/26	41/18888	0.0487805	35.4371	8.19544	0.00144558	0.0122543	0.00818689	10715/664	2
GO:0010639	BP	GO:0010639	negative regulation of organelle organization	4/26	365/18888	0.0109589	7.96122	4.98598	0.00146474	0.0122543	0.00818689	1902/664/8678/1901	4
GO:0007204	BP	GO:0007204	positive regulation of cytosolic calcium ion concentration	3/26	169/18888	0.0177515	12.8958	5.76725	0.00157262	0.0129062	0.00862242	9170/8698/1902	3
GO:0006066	BP	GO:0006066	alcohol metabolic process	4/26	373/18888	0.0107239	7.79047	4.91775	0.00158611	0.0129062	0.00862242	8877/10558/9517/427	4
GO:1903008	BP	GO:1903008	organelle disassembly	3/26	175/18888	0.0171429	12.4536	5.65151	0.00173768	0.0138404	0.00924656	10715/664/8678	3
GO:0006644	BP	GO:0006644	phospholipid metabolic process	4/26	383/18888	0.0104439	7.58707	4.83527	0.00174753	0.0138404	0.00924656	27293/8678/10558/9517	4
GO:0071453	BP	GO:0071453	cellular response to oxygen levels	3/26	177/18888	0.0169492	12.3129	5.61418	0.00179503	0.0140295	0.00937292	1902/664/8678	3
GO:0014003	BP	GO:0014003	oligodendrocyte development	2/26	47/18888	0.0425532	30.9133	7.62316	0.00189605	0.0146267	0.00977187	1902/91012	2
GO:1902116	BP	GO:1902116	negative regulation of organelle assembly	2/26	48/18888	0.0416667	30.2692	7.53817	0.00197682	0.0148637	0.00993019	1902/8678	2
GO:2000378	BP	GO:2000378	negative regulation of reactive oxygen species metabolic process	2/26	48/18888	0.0416667	30.2692	7.53817	0.00197682	0.0148637	0.00993019	664/8678	2
GO:0000302	BP	GO:0000302	response to reactive oxygen species	3/26	203/18888	0.0147783	10.7359	5.17787	0.0026504	0.0196792	0.0131474	8877/664/8678	3
GO:0038066	BP	GO:0038066	p38MAPK cascade	2/26	59/18888	0.0338983	24.6258	6.74798	0.0029708	0.0217858	0.0145548	8877/8678	2
GO:0000423	BP	GO:0000423	mitophagy	2/26	61/18888	0.0327869	23.8184	6.62726	0.00317205	0.0229781	0.0153513	10715/8678	2
GO:0009311	BP	GO:0009311	oligosaccharide metabolic process	2/26	68/18888	0.0294118	21.3665	6.24648	0.00392534	0.0280922	0.018768	3938/81849	2
GO:0010822	BP	GO:0010822	positive regulation of mitochondrion organization	2/26	72/18888	0.0277778	20.1795	6.0536	0.00438954	0.0310403	0.0207375	10715/664	2
GO:0034599	BP	GO:0034599	cellular response to oxidative stress	3/26	248/18888	0.0120968	8.78784	4.58347	0.00465131	0.0325045	0.0217157	8877/664/8678	3
GO:0051057	BP	GO:0051057	positive regulation of small GTPase mediated signal transduction	2/26	76/18888	0.0263158	19.1174	5.8757	0.00487795	0.0335722	0.0224291	9170/1902	2
GO:0008654	BP	GO:0008654	phospholipid biosynthetic process	3/26	253/18888	0.0118577	8.61417	4.52681	0.00491714	0.0335722	0.0224291	8678/10558/9517	3
GO:0010001	BP	GO:0010001	glial cell differentiation	3/26	260/18888	0.0115385	8.38225	4.45007	0.00530454	0.0358056	0.0239212	1902/91012/664	3
GO:0007193	BP	GO:0007193	adenylate cyclase-inhibiting G protein-coupled receptor signaling pathway	2/26	80/18888	0.025	18.1615	5.7109	0.00539033	0.0359759	0.0240349	1902/1901	2
GO:0035023	BP	GO:0035023	regulation of Rho protein signal transduction	2/26	89/18888	0.0224719	16.325	5.38024	0.00662943	0.0437543	0.0292315	9170/1902	2
GO:0051492	BP	GO:0051492	regulation of stress fiber assembly	2/26	94/18888	0.0212766	15.4566	5.2167	0.0073686	0.0480984	0.0321338	1902/1901	2
GO:0030139	CC	GO:0030139	endocytic vesicle	5/26	350/19894	0.0142857	10.9308	6.78063	7.94873e-05	0.00242144	0.00179366	9170/8877/1902/8678/6439	5
GO:0002178	CC	GO:0002178	palmitoyltransferase complex	2/26	11/19894	0.181818	139.119	16.5756	8.96828e-05	0.00242144	0.00179366	10558/9517	2
GO:0045125	MF	GO:0045125	bioactive lipid receptor activity	5/26	16/18522	0.3125	222.62	33.2501	1.56616e-11	7.36094e-10	3.13231e-10	9170/8877/8698/1902/1901	5
GO:0016747	MF	GO:0016747	acyltransferase activity, transferring groups other than amino-acyl groups	7/26	226/18522	0.0309735	22.065	11.9459	1.98166e-08	4.6569e-07	1.98166e-07	10715/8877/253782/91012/79603/10558/9517	7
GO:0016757	MF	GO:0016757	glycosyltransferase activity	6/26	268/18522	0.0223881	15.9489	9.24225	1.56655e-06	1.85753e-05	7.90439e-06	2583/7368/55757/53947/81849/56886	6
GO:0008194	MF	GO:0008194	UDP-glycosyltransferase activity	5/26	145/18522	0.0344828	24.565	10.6806	1.58088e-06	1.85753e-05	7.90439e-06	2583/7368/55757/53947/56886	5
GO:0016758	MF	GO:0016758	hexosyltransferase activity	5/26	196/18522	0.0255102	18.1731	9.06196	6.92259e-06	6.50723e-05	2.76903e-05	2583/7368/55757/53947/56886	5
GO:0016410	MF	GO:0016410	N-acyltransferase activity	4/26	95/18522	0.0421053	29.9951	10.6228	8.90358e-06	6.97447e-05	2.96786e-05	10715/253782/91012/79603	4
GO:0035251	MF	GO:0035251	UDP-glucosyltransferase activity	2/26	11/18522	0.181818	129.524	15.9863	0.000103406	0.000694298	0.000295446	55757/56886	2
GO:0046527	MF	GO:0046527	glucosyltransferase activity	2/26	18/18522	0.111111	79.1538	12.4375	0.000285923	0.0016798	0.000714809	55757/56886	2
GO:0016408	MF	GO:0016408	C-acyltransferase activity	2/26	20/18522	0.1	71.2385	11.7831	0.000354456	0.00185105	0.000787679	10558/9517	2
GO:0035250	MF	GO:0035250	UDP-galactosyltransferase activity	2/26	28/18522	0.0714286	50.8846	9.90399	0.000700328	0.00329154	0.00140066	7368/53947	2
GO:0016798	MF	GO:0016798	hydrolase activity, acting on glycosyl bonds	3/26	133/18522	0.0225564	16.0688	6.53892	0.000833932	0.00336555	0.00143215	3938/27293/2581	3
GO:0008378	MF	GO:0008378	galactosyltransferase activity	2/26	31/18522	0.0645161	45.9603	9.39312	0.000859288	0.00336555	0.00143215	7368/53947	2
GO:0016409	MF	GO:0016409	palmitoyltransferase activity	2/26	36/18522	0.0555556	39.5769	8.68635	0.00115919	0.00419091	0.00178336	10558/9517	2
GO:0030170	MF	GO:0030170	pyridoxal phosphate binding	2/26	56/18522	0.0357143	25.4423	6.86799	0.00278515	0.00903636	0.00384526	10558/9517	2
GO:0070279	MF	GO:0070279	vitamin B6 binding	2/26	57/18522	0.0350877	24.996	6.80269	0.00288395	0.00903636	0.00384526	10558/9517	2
GO:0030165	MF	GO:0030165	PDZ domain binding	2/26	85/18522	0.0235294	16.762	5.46079	0.00629741	0.0182131	0.00775025	9170/1902	2
GO:0008081	MF	GO:0008081	phosphoric diester hydrolase activity	2/26	87/18522	0.0229885	16.3767	5.38989	0.00658772	0.0182131	0.00775025	27293/10924	2
GO:0004553	MF	GO:0004553	hydrolase activity, hydrolyzing O-glycosyl compounds	2/26	94/18522	0.0212766	15.1571	5.15917	0.00765097	0.0199775	0.00850108	3938/2581	2
GO:0051082	MF	GO:0051082	unfolded protein binding	2/26	122/18522	0.0163934	11.6784	4.43669	0.012613	0.0312005	0.0132768	55757/56886	2
GO:0015643	MF	GO:0015643	toxic substance binding	1/26	10/18522	0.1	71.2385	8.32968	0.0139524	0.0327881	0.0139524	53947	1
GO:0019842	MF	GO:0019842	vitamin binding	2/26	150/18522	0.0133333	9.49846	3.91821	0.018644	0.041727	0.0177562	10558/9517	2
GO:0015926	MF	GO:0015926	glucosidase activity	1/26	15/18522	0.0666667	47.4923	6.75365	0.0208582	0.0445607	0.018962	3938	1
