# Supplementary material for: Sphingolipid metabolism-related genes B4GALNT1 and CERS4 as prognostic biomarkers in lung adenocarcinoma
Source: PLoS One. 2026 Feb 10;21(2):e0340437. doi: 10.1371/journal.pone.0340437 (PMC12890170; doi:10.1371/journal.pone.0340437)
Supplement: S4 Table — (XLSX) [file pone.0340437.s008.xlsx]

## Sheet: S4 Table.
S4 Table. KEGG pathway enrichment analysis results.
	category	subcategory	ID	Description	GeneRatio	BgRatio	RichFactor	FoldEnrichment	zScore	pvalue	p.adjust	qvalue	geneID	Count
hsa00600	Metabolism	Lipid metabolism	hsa00600	Sphingolipid metabolism	12/23	54/8848	0.222222	85.4879	31.7909	9.26245e-22	3.33448e-20	2.53499e-20	10715/2583/9514/7368/8877/253782/91012/79603/2581/10558/9517/427	12
hsa04071	Environmental Information Processing	Signal transduction	hsa04071	Sphingolipid signaling pathway	10/23	122/8848	0.0819672	31.5324	17.3356	1.68216e-13	3.02789e-12	2.3019e-12	10715/8877/253782/8698/91012/79603/10558/9517/1901/427	10
hsa00604	Metabolism	Glycan biosynthesis and metabolism	hsa00604	Glycosphingolipid biosynthesis - ganglio series	2/23	15/8848	0.133333	51.2928	9.9518	0.000664909	0.00797891	0.00606584	2583/81849	2
hsa04068	Environmental Information Processing	Signal transduction	hsa04068	FoxO signaling pathway	3/23	133/8848	0.0225564	8.67735	4.55415	0.00471913	0.0424722	0.0322888	8698/664/1901	3
hsa04072	Environmental Information Processing	Signal transduction	hsa04072	Phospholipase D signaling pathway	3/23	149/8848	0.0201342	7.74555	4.23917	0.00647414	0.0440421	0.0334823	9170/8877/1902	3
hsa00565	Metabolism	Lipid metabolism	hsa00565	Ether lipid metabolism	2/23	50/8848	0.04	15.3878	5.20826	0.00734036	0.0440421	0.0334823	9514/7368	2
hsa04080	Environmental Information Processing	Signaling molecules and interaction	hsa04080	Neuroactive ligand-receptor interaction	4/23	368/8848	0.0108696	4.18147	3.18243	0.0139197	0.0715872	0.0544231	9170/8698/1902/1901	4
hsa04137	Cellular Processes	Transport and catabolism	hsa04137	Mitophagy - animal	2/23	105/8848	0.0190476	7.32754	3.32969	0.0300107	0.135048	0.102668	664/8678	2
hsa00603	Metabolism	Glycan biosynthesis and metabolism	hsa00603	Glycosphingolipid biosynthesis - globo and isoglobo series	1/23	16/8848	0.0625	24.0435	4.70959	0.0408242	0.160103	0.121715	53947	1
hsa04142	Cellular Processes	Transport and catabolism	hsa04142	Lysosome	2/23	132/8848	0.0151515	5.82872	2.85342	0.0455604	0.160103	0.121715	2581/427	2
hsa04371	Environmental Information Processing	Signal transduction	hsa04371	Apelin signaling pathway	2/23	140/8848	0.0142857	5.49565	2.73717	0.0506374	0.160103	0.121715	8877/8678	2
hsa04148	Cellular Processes	Transport and catabolism	hsa04148	Efferocytosis	2/23	157/8848	0.0127389	4.90058	2.51738	0.0620682	0.160103	0.121715	8877/1901	2
hsa00601	Metabolism	Glycan biosynthesis and metabolism	hsa00601	Glycosphingolipid biosynthesis - lacto and neolacto series	1/23	28/8848	0.0357143	13.7391	3.44659	0.0703909	0.160103	0.121715	53947	1
hsa04140	Cellular Processes	Transport and catabolism	hsa04140	Autophagy - animal	2/23	169/8848	0.0118343	4.55261	2.38046	0.0706237	0.160103	0.121715	664/8678	2
hsa04141	Genetic Information Processing	Folding, sorting and degradation	hsa04141	Protein processing in endoplasmic reticulum	2/23	170/8848	0.0117647	4.52583	2.36963	0.0713537	0.160103	0.121715	55757/56886	2
hsa00052	Metabolism	Carbohydrate metabolism	hsa00052	Galactose metabolism	1/23	32/8848	0.03125	12.0217	3.18855	0.0800513	0.160103	0.121715	3938	1
hsa04136	Cellular Processes	Transport and catabolism	hsa04136	Autophagy - other	1/23	32/8848	0.03125	12.0217	3.18855	0.0800513	0.160103	0.121715	8678	1
hsa04215	Cellular Processes	Cell growth and death	hsa04215	Apoptosis - multiple species	1/23	32/8848	0.03125	12.0217	3.18855	0.0800513	0.160103	0.121715	8678	1
hsa05130	Human Diseases	Infectious disease: bacterial	hsa05130	Pathogenic Escherichia coli infection	2/23	203/8848	0.00985222	3.7901	2.05301	0.0967725	0.183358	0.139395	9170/1902	2
hsa04015	Environmental Information Processing	Signal transduction	hsa04015	Rap1 signaling pathway	2/23	212/8848	0.00943396	3.6292	1.97806	0.10411	0.187398	0.142466	9170/1902	2
hsa04810	Cellular Processes	Cell motility	hsa04810	Regulation of actin cytoskeleton	2/23	230/8848	0.00869565	3.34518	1.83968	0.119234	0.204042	0.155119	9170/1902	2
hsa04973	Organismal Systems	Digestive system	hsa04973	Carbohydrate digestion and absorption	1/23	52/8848	0.0192308	7.39799	2.36215	0.12693	0.204042	0.155119	3938	1
hsa05131	Human Diseases	Infectious disease: bacterial	hsa05131	Shigellosis	2/23	249/8848	0.00803213	3.08992	1.7077	0.135774	0.204042	0.155119	664/8678	2
hsa05134	Human Diseases	Infectious disease: bacterial	hsa05134	Legionellosis	1/23	56/8848	0.0178571	6.86957	2.24937	0.136028	0.204042	0.155119	664	1
hsa04370	Environmental Information Processing	Signal transduction	hsa04370	VEGF signaling pathway	1/23	60/8848	0.0166667	6.41159	2.14714	0.145035	0.20885	0.158775	8877	1
hsa04540	Cellular Processes	Cellular community - eukaryotes	hsa04540	Gap junction	1/23	92/8848	0.0108696	4.18147	1.56594	0.213925	0.296204	0.225184	1902	1
hsa04666	Organismal Systems	Immune system	hsa04666	Fc gamma R-mediated phagocytosis	1/23	98/8848	0.0102041	3.92547	1.48665	0.226236	0.301649	0.229323	8877	1
hsa04151	Environmental Information Processing	Signal transduction	hsa04151	PI3K-Akt signaling pathway	2/23	362/8848	0.00552486	2.12539	1.11612	0.241987	0.311127	0.236529	9170/1902	2
hsa05017	Human Diseases	Neurodegenerative disease	hsa05017	Spinocerebellar ataxia	1/23	144/8848	0.00694444	2.6715	1.03236	0.314684	0.390642	0.296979	8678	1
hsa05152	Human Diseases	Infectious disease: bacterial	hsa05152	Tuberculosis	1/23	180/8848	0.00555556	2.1372	0.786896	0.377071	0.452485	0.343994	8877	1
hsa05167	Human Diseases	Infectious disease: viral	hsa05167	Kaposi sarcoma-associated herpesvirus infection	1/23	196/8848	0.00510204	1.96273	0.695793	0.403019	0.468022	0.355806	8678	1
hsa04020	Environmental Information Processing	Signal transduction	hsa04020	Calcium signaling pathway	1/23	254/8848	0.00393701	1.51455	0.424767	0.488686	0.549772	0.417955	8877	1
hsa05016	Human Diseases	Neurodegenerative disease	hsa05016	Huntington disease	1/23	311/8848	0.00321543	1.23696	0.217177	0.561337	0.612368	0.465543	8678	1
hsa05014	Human Diseases	Neurodegenerative disease	hsa05014	Amyotrophic lateral sclerosis	1/23	371/8848	0.00269542	1.03692	0.0370834	0.627104	0.663992	0.504789	8678	1
hsa05010	Human Diseases	Neurodegenerative disease	hsa05010	Alzheimer disease	1/23	391/8848	0.00255754	0.983876	-0.0166475	0.646847	0.665328	0.505805	8678	1
hsa05022	Human Diseases	Neurodegenerative disease	hsa05022	Pathways of neurodegeneration - multiple diseases	1/23	483/8848	0.00207039	0.796471	-0.234839	0.725488	0.725488	0.551541	8678	1
